# Supplementary material for: Effects of Salinity and Temperature on the Flexibility and Function of a Polyextremophilic Enzyme
Source: Int J Mol Sci. 2022 Dec 9;23(24):15620. doi: 10.3390/ijms232415620 (PMC9779221; doi:10.3390/ijms232415620)
Supplement: Supplementary file 1 [file ijms-23-15620-s001.zip]

Archive with 1 entries (1 files):
- ijms-2020360-supplementary.pdf
